# Supplementary material for: Macroprudential policies and CO2 emissions: A comparative analysis of G7 and BRIC countries
Source: PLoS One. 2024 Jan 5;19(1):e0296363. doi: 10.1371/journal.pone.0296363 (PMC10769040; doi:10.1371/journal.pone.0296363)
Supplement: S1 Data — (XLSX) [file pone.0296363.s001.xlsx]

## Sheet: Sheet1
country	year	MaPP_3	EU	trade	fdi	ICT	map_r5	CI	GDP	fd	CE	CO2	CPI	KOFGI
Brazil	1992	0	0.324803	19.2534	0.527695	0.0205259		0.0248698	8.68469	198.704	1.33332	12.2447	0.0500335	44.8653
Brazil	1993	0	0.26997	19.5993	0.294776	0.114869		0.0257545	8.7166	134.114	1.35861	12.2796	1.01437	45.6808
Brazil	1994	2	0.219979	18.6748	0.562401	0.356571	2	0.0266205	8.75758	69.5232	1.38214	12.3127	22.0715	47.8499
Brazil	1995	3	0.060713	16.9845	0.631586	0.786185	3	0.0288681	8.78332	43.4945	1.4756	12.3937	36.6403	49.1633
Brazil	1996	3	0.219911	15.6356	1.47597	1.50458	3	0.0313962	8.78987	40.7785	1.58045	12.4777	42.414	50.476
Brazil	1997	1	0.093883	16.5762	2.15045	2.69955	3	0.03366	8.80825	40.8522	1.66918	12.5473	45.3519	51.6182
Brazil	1998	0	0.275133	16.4386	3.34089	4.3079	3	0.034767	8.79694	29.5323	1.69894	12.5797	46.8009	52.4405
Brazil	1999	1	0.296813	20.9822	4.73377	8.66506	2	0.0360079	8.78741	29.8269	1.73477	12.6147	49.0747	53.9376
Brazil	2000	2	0.162289	22.6398	5.03392	13.1846	2	0.0375288	8.81668	31.141	1.7835	12.6561	52.5316	53.9426
Brazil	2001	3	0.37397	26.9363	4.14759	16.1301	3	0.0382113	8.81728	29.004	1.79211	12.6741	56.1249	55.7708
Brazil	2002	6	0.349037	27.6184	3.25358	19.3271	7	0.0380176	8.83473	29.6451	1.76065	12.669	60.8676	57.085
Brazil	2003	6	0.117342	28.1404	1.8134	25.392	8	0.0371863	8.83422	27.6857	1.70185	12.6469	69.8242	56.8192
Brazil	2004	5	0.268373	29.6783	2.71353	35.5155	7	0.0393051	8.87882	29.3728	1.77844	12.7023	74.4306	57.7462
Brazil	2005	1	0.253421	27.0868	1.73389	46.1518	6	0.0396846	8.89917	31.8398	1.77566	12.7119	79.5437	58.7463
Brazil	2006	0	0.230186	26.0417	1.75313	52.9172	5	0.0401554	8.92725	35.4252	1.77748	12.7238	82.8714	59.6737
Brazil	2007	4	0.045669	25.2926	3.19083	63.4136	5	0.0421811	8.97586	40.6909	1.84798	12.773	85.889	61.9421
Brazil	2008	4	0.074938	27.2576	2.99061	78.1853	4	0.0447029	9.01567	45.7823	1.93922	12.831	90.7663	61.8199
Brazil	2009	6	0.331344	22.106	1.88848	87.0798	6	0.0418755	9.00488	47.4943	1.79933	12.7657	95.203	63.4658
Brazil	2010	7	0.173592	22.7722	3.73001	100.294	11	0.04761	9.06807	52.7647	2.02661	12.894	100	64.2507
Brazil	2011	12	0.061749	23.9344	3.91518	118.252	16	0.0500465	9.09776	58.0785	2.11063	12.9439	106.636	64.2678
Brazil	2012	11	0.203766	25.1143	3.75496	124.176	13	0.0543462	9.10779	62.5193	2.27142	13.0264	112.399	64.2728
Brazil	2013	8	0.428924	25.786	3.04151	134.393	15	0.058248	9.12871	64.2306	2.41345	13.0957	119.372	64.082
Brazil	2014	4	0.253388	24.6854	3.57135	137.978	14	0.0612119	9.12516	66.0285	2.51459	13.1453	126.927	64.9187
Brazil	2015	6	0.429773	26.9536	3.59215	125.648	12	0.0580684	9.0806	66.8297	2.36536	13.0926	138.389	63.309
Brazil	2016	5	0.494839	24.5337	4.13738	117.987	8	0.0534901	9.03918	62.194	2.16126	13.0105	150.483	63.8869
Brazil	2017	6	0.704587	24.3197	3.33826	106.122	9	0.0545199	9.0444	59.4843	2.18549	13.0296	155.669	63.9462
Brazil	2018	8	1.0902	28.8762	4.07749	99.64	12	0.0519061	9.05414	60.2183	2.06426	12.9804	161.374	64.18
Brazil	2019	11	0.428741	28.8903	3.69267	95.3851	15	0.0519635	9.05861	62.7905	2.05077	12.9815	167.398	64.5482
Brazil	2020	10	0.263337	32.3021	2.55986	96.5471	13	0.0495492	9.01864	68.6962	1.94252	12.934	172.774	64.2538
Canada	1992	0	0.192005	52.738	1.18077	3.6215		0.047556	10.3279	76.3125	15.0281	12.9631	72.1236	73.2
Canada	1993	0	0.339743	58.2508	0.721595	4.64969		0.0470742	10.3432	75.532	14.7133	12.9529	73.4688	74.2211
Canada	1994	0	0.242526	64.3915	1.64516	6.4379	0	0.0487157	10.3762	74.7515	15.0605	12.9871	73.5904	74.1374
Canada	1995	0	0.192709	69.0617	2.25395	8.84203	0	0.049974	10.3924	73.9505	15.2905	13.0127	75.1717	75.2555
Canada	1996	0	0.170858	70.2601	1.3983	11.8193	0	0.051497	10.398	78.6331	15.5926	13.0427	76.3523	75.9226
Canada	1997	0	0.09318	74.3366	2.31797	14.0382	0	0.0531829	10.43	81.5313	15.9438	13.0749	77.5902	78.7726
Canada	1998	0	0.179696	78.0812	3.93995	17.7344	0	0.0540725	10.4599	79.8625	16.0766	13.0915	78.3629	79.8807
Canada	1999	0	0	80.115	4.04712	22.7338	0	0.0551306	10.5022	77.2501	16.2585	13.1108	79.7224	80.5817
Canada	2000	0	0.018687	82.7654	9.17102	28.4422	0	0.0573543	10.5433	73.9877	16.7575	13.1504	81.8904	81.3326
Canada	2001	0	0.331474	78.3442	3.84202	34.3486	0	0.0565067	10.5502	121.353	16.3314	13.1355	83.9582	80.9964
Canada	2002	0	0.19201	75.707	3.21915	37.9026	0	0.0584851	10.5691	117.839	16.7204	13.1699	85.8543	79.5423
Canada	2003	0	0.191023	69.8401	0.782968	42.0343	0	0.0607369	10.5779	113.241	17.2084	13.2077	88.2227	80.2521
Canada	2004	0	0.15814	70.1924	0.141466	47.0674	0	0.0598307	10.599	115.443	16.7942	13.1927	89.8612	80.44
Canada	2005	0	0.101035	69.7591	2.17816	52.8205	0	0.0612378	10.6211	121.661	17.0276	13.2159	91.8503	80.6009
Canada	2006	0	0.151133	68.0522	4.8741	57.633	0	0.0602889	10.637	134.121	16.5952	13.2003	93.6892	80.8796
Canada	2007	0	0.122298	66.2834	8.20056	61.7038	0	0.0637584	10.6478	123.534	17.3806	13.2562	95.6926	81.8584
Canada	2008	3	0.05767	67.0236	4.51514	66.5065	3	0.0614074	10.6469	124.098	16.5594	13.2187	97.9608	81.9085
Canada	2009	3	0.122446	58.4744	1.52413	70.8816	3	0.0581556	10.6058	124.662	15.5045	13.1643	98.2541	82.2021
Canada	2010	5	0.156345	60.2081	1.83726	76.0389	5	0.0599059	10.6251	125.226	15.7945	13.1939	100	82.4342
Canada	2011	4	0.166518	62.4987	2.13783	78.1971	7	0.0612754	10.6463	125.79	15.9983	13.2165	102.912	82.5033
Canada	2012	9	0.249741	62.5956	2.70017	79.9034	12	0.060932	10.6529	126.354	15.7368	13.2109	104.472	82.6693
Canada	2013	8	0.087608	62.2311	3.6298	80.8814	10	0.0619861	10.6654	126.918	15.8408	13.2281	105.452	82.6279
Canada	2014	7	0.030199	64.3787	3.5539	81.3143	11	0.0626574	10.6836	127.483	15.8522	13.2388	107.463	83.6613
Canada	2015	3	0.192534	66.1649	3.85389	83.3004	10	0.0623213	10.6827	128.047	15.6499	13.2334	108.672	83.6088
Canada	2016	10	0.131293	65.3637	2.23835	85.1537	16	0.0621124	10.6814	128.611	15.4218	13.2301	110.225	83.9421
Canada	2017	13	0.236812	65.1011	1.53752	86.701	15	0.0633729	10.6993	129.175	15.5472	13.2502	111.985	83.9703
Canada	2018	19	0.197523	66.5999	2.46936	89.674	21	0.0646443	10.7126	129.739	15.6367	13.27	114.525	84.2239
Canada	2019	16	0.471033	66.1715	2.80677	91.59	25	0.0631305	10.7169	130.303	15.0527	13.2463	116.757	84.4787
Canada	2020	13	0.322567	61.6019	1.84417	85.4084	25	0.0576508	10.6541	130.867	13.5994	13.1555	117.594	83.716
China	1992	0	0.069261	26.0976	2.61316	0.0149469		0.256579	7.00365	107.923	2.07574	14.6985	44.5396	39.4565
China	1993	0	0.031449	25.9004	6.18688	0.0533509		0.28069	7.12216	96.9026	2.24484	14.7883	51.0468	42.0457
China	1994	0	0.060961	35.7698	5.98719	0.129878	0	0.293662	7.23341	85.8826	2.32219	14.8335	63.4292	42.8827
China	1995	1	0.139226	34.277	4.88086	0.297912	1	0.327715	7.32648	84.206	2.56348	14.9432	74.0798	44.2405
China	1996	1	0.108939	33.8147	4.65181	0.557926	1	0.325793	7.41061	89.4556	2.52187	14.9374	80.2382	44.98
China	1997	1	0.051352	34.533	4.72534	1.06907	1	0.332542	7.48872	96.7258	2.5479	14.9579	82.474	46.6367
China	1998	0	0.081484	32.4243	4.4355	1.91388	1	0.343382	7.55466	105.193	2.60584	14.9899	81.8363	48.8329
China	1999	0	0.031075	33.5242	3.74896	3.44869	1	0.334616	7.61982	110.384	2.51742	14.9641	80.6894	50.5308
China	2000	0	0.047522	39.411	3.47513	6.74472	0	0.35508	7.69344	111.123	2.65041	15.0234	80.97	52.2951
China	2001	1	0.121389	38.5274	3.51299	11.3786	1	0.37445	7.76624	110.045	2.77476	15.0765	81.5523	53.8758
China	2002	2	0.057848	42.7474	3.60908	16.0825	2	0.402788	7.84694	117.499	2.96482	15.1495	80.9554	54.9449
China	2003	4	0.088952	51.804	3.48742	20.9449	4	0.469449	7.93637	125.671	3.43404	15.3026	81.8682	56.078
China	2004	6	0.042382	59.5055	3.48364	25.8189	7	0.542534	8.02677	118.636	3.94515	15.4473	84.9994	58.4369
China	2005	7	0	62.2079	4.55426	30.1487	9	0.618017	8.1288	111.843	4.4677	15.5776	86.5093	60.0016
China	2006	9	0	64.4789	4.5086	35.1125	12	0.683042	8.24296	109.158	4.91028	15.6776	87.9362	61.1095
China	2007	19	0.013048	62.1934	4.40098	41.4151	24	0.742006	8.37079	105.788	5.30637	15.7605	92.1719	63.2253
China	2008	25	0	57.6127	3.73361	48.2079	30	0.763908	8.45779	102.004	5.43508	15.7895	97.6333	62.0042
China	2009	23	0.061007	45.1849	2.56889	55.7986	29	0.819026	8.54265	124.408	5.79832	15.8592	96.9224	61.8793
China	2010	23	0.240712	50.7171	4.00354	63.7152	40	0.899225	8.63889	126.579	6.33542	15.9526	100	62.4954
China	2011	26	0	50.7409	3.70881	72.6738	47	0.984918	8.72465	123.096	6.90135	16.0436	105.554	62.5004
China	2012	26	0.212577	48.2675	2.82711	81.3835	36	1.01229	8.79356	128.923	7.0452	16.0711	108.319	62.6316
China	2013	19	0.096475	46.7444	3.03986	89.3186	34	1.05883	8.86169	134.319	7.32016	16.116	111.158	63.4243
China	2014	11	0.127082	44.9052	2.55925	92.846	35	1.06327	8.92702	140.237	7.30471	16.1202	113.294	63.8712
China	2015	13	0.09695	39.4642	2.19218	92.7007	26	1.04611	8.98925	152.595	7.14513	16.1039	114.922	63.5116
China	2016	15	0.081206	36.8944	1.55564	97.3639	23	1.04628	9.04977	156.23	7.10548	16.1041	117.221	63.8492
China	2017	15	0.098421	37.6324	1.34912	104.227	24	1.07051	9.11088	154.895	7.22616	16.127	119.088	64.5451
China	2018	18	0.165574	37.5658	1.69389	116.388	25	1.12123	9.17152	157.812	7.53319	16.1733	121.559	64.6236
China	2019	12	0.289204	35.8901	1.31072	122.813	24	1.14198	9.22577	165.39	7.64544	16.1916	125.083	64.7751
China	2020	14	0.354247	34.7543	1.72318	120.596	25	1.16128	9.24553	182.868	7.75614	16.2084	128.109	64.9667
France	1992	0	0.071047	41.9916	1.55833	0.767972		0.673262	10.2743	85.1583	6.26433	12.8176	75.2125	76.6093
France	1993	0	0.057648	39.9051	1.56893	1.00256		0.638324	10.2636	84.2495	5.91351	12.7643	76.7953	77.947
France	1994	0	0.147941	41.8262	1.13324	1.5429	0	0.629103	10.2832	83.3408	5.80633	12.7498	78.0667	77.301
France	1995	0	0.300267	43.6461	1.4825	2.26835	0	0.643362	10.3004	82.432	5.91638	12.7722	79.4691	77.3695
France	1996	0	0.152139	44.3292	1.36839	4.2738	0	0.671991	10.3109	81.5232	6.15765	12.8157	81.0449	78.0951
France	1997	0	0.112959	48.0335	1.58636	10.0577	0	0.655885	10.3304	80.6145	5.98868	12.7915	82.0206	79.5119
France	1998	0	0.113038	49.5068	1.96383	19.301	0	0.69614	10.362	79.7057	6.33269	12.851	82.5547	79.6589
France	1999	0	0.056284	49.7609	3.0788	36.7313	0	0.684855	10.3904	78.7969	6.19795	12.8347	82.9981	80.2022
France	2000	0	0.071408	55.8612	3.03075	49.5221	0	0.681626	10.4221	77.8882	6.12652	12.83	84.3891	81.748
France	2001	0	0.116563	54.9594	3.63966	62.6918	0	0.688245	10.4344	76.9794	6.14105	12.8396	85.7687	82.2797
France	2002	0	0.426436	53.072	3.43347	64.9882	0	0.677848	10.4384	76.0706	6.00436	12.8244	87.4184	81.8166
France	2003	0	0.346523	50.7978	2.296	69.8195	0	0.687829	10.4395	75.5721	6.05296	12.8396	89.2528	82.3492
France	2004	0	0.070138	51.925	1.67994	74.1061	0	0.690233	10.4601	76.617	6.02632	12.8425	91.1647	83.7002
France	2005	0	0.197052	53.9807	3.87525	79.4711	0	0.695482	10.469	80.1489	6.02668	12.8501	92.7563	83.8076
France	2006	0	0.150373	56.1034	3.40253	84.8042	0	0.678908	10.4863	84.2601	5.84239	12.826	94.3101	84.5383
France	2007	0	0.211985	56.4208	3.14883	90.2636	0	0.66304	10.5041	88.8146	5.67076	12.8023	95.7135	86.186
France	2008	0	0.157965	57.3971	2.32049	93.9259	0	0.654199	10.5011	92.5251	5.56404	12.7889	98.4057	85.8697
France	2009	0	0.097883	50.4625	0.682106	93.2758	0	0.628031	10.4668	95.0681	5.31414	12.7481	98.492	85.7964
France	2010	1	0.170609	54.8678	1.4702	92.5381	1	0.635441	10.4812	95.8849	5.35041	12.7598	100	86.4291
France	2011	1	0.192552	58.7906	1.54288	95.2859	1	0.611867	10.498	96.8263	5.12711	12.722	102.112	86.5856
France	2012	1	0.382409	59.7021	1.2276	98.7135	1	0.617863	10.4963	96.5546	5.15236	12.7317	104.107	86.9379
France	2013	0	0.294549	59.7641	1.12342	99.9823	1	0.618115	10.4969	96.0202	5.1279	12.7321	105.006	86.8218
France	2014	0	0.193831	60.4788	0.203255	102.888	1	0.558878	10.5017	94.0893	4.61481	12.6314	105.539	87.8267
France	2015	3	0.252808	61.7517	1.75572	104.5	3	0.568298	10.5092	95.0737	4.67594	12.6481	105.579	87.6027
France	2016	6	0.141246	61.1001	1.32649	105.597	6	0.573155	10.5175	97.3897	4.70348	12.6566	105.773	87.6457
France	2017	11	0.175244	62.9618	1.38212	107.598	11	0.580252	10.5373	101.372	4.74792	12.6689	106.864	87.4914
France	2018	13	0.107378	64.438	2.77658	109.559	16	0.560578	10.5521	104.272	4.57052	12.6344	108.842	87.8359
France	2019	15	0.346588	64.1415	1.96049	111.864	21	0.548914	10.567	106.675	4.46016	12.6134	110.049	87.8506
France	2020	14	0.340399	56.8638	0.557988	112.827	22	0.487903	10.4832	125.821	3.95368	12.4956	110.573	86.9374
Germany	1992	0	0.118487	44.8908	-0.100289	1.21176		2.55726	10.3456	121.297	11.0738	13.7021	73.7561	76.3074
Germany	1993	0	0.069822	40.5767	0.0231646	2.20219		2.54084	10.3293	120.31	10.9302	13.6957	77.0564	77.0727
Germany	1994	0	0.120629	42.0579	0.340907	3.07917	0	2.50894	10.3494	119.323	10.7553	13.683	79.1316	76.9266
Germany	1995	0	0.078674	43.5816	0.46568	4.59178	0	2.50547	10.3618	118.337	10.7086	13.6816	80.4817	77.1351
Germany	1996	0	0.152013	45.0056	0.62436	6.77976	0	2.59056	10.3669	117.35	11.04	13.715	81.6485	77.6661
Germany	1997	0	0.161859	49.6427	0.84261	10.1626	0	2.50006	10.3832	116.364	10.6375	13.6793	83.2319	79.3841
Germany	1998	0	0.116213	51.585	1.31874	17.0661	0	2.4791	10.403	115.377	10.5458	13.6708	83.9903	80.2725
Germany	1999	1	0.104968	53.3658	3.91972	28.748	1	2.38866	10.4211	114.391	10.1534	13.6335	84.482	81.2367
Germany	2000	1	0.031723	61.5261	12.7315	59.1061	1	2.37938	10.4484	113.404	10.0994	13.6295	85.6988	83.5139
Germany	2001	1	0.147314	62.0628	2.92676	68.854	1	2.42957	10.4634	112.417	10.2936	13.6503	87.3989	83.6442
Germany	2002	0	0.16664	60.9349	2.46662	72.6001	1	2.38887	10.4598	111.431	10.103	13.6333	88.6407	82.1903
Germany	2003	0	0.146109	61.8493	2.61435	79.6589	1	2.399	10.4522	109.941	10.1388	13.6373	89.5575	84.3792
Germany	2004	0	0.175635	66.2262	-0.725155	87.7629	0	2.3542	10.4641	106.441	9.95045	13.6184	91.0493	84.8413
Germany	2005	0	0.135401	70.9187	2.10179	97.6098	0	2.30067	10.4719	105.449	9.72946	13.5953	92.4577	85.6303
Germany	2006	0	0.052273	77.4497	2.91996	105.512	0	2.33544	10.5105	102.07	9.88648	13.6102	93.9162	86.3574
Germany	2007	0	0.106961	79.8744	1.48434	118.537	0	2.24798	10.5412	97.1286	9.52762	13.5719	96.0747	87.8072
Germany	2008	0	0.107608	81.5248	0.826503	129.927	0	2.26512	10.5526	97.0048	9.61746	13.5794	98.5999	87.2498
Germany	2009	0	0.30266	71.2287	1.6622	129.214	0	2.10781	10.4965	98.7698	8.97173	13.5074	98.9082	86.8615
Germany	2010	1	0.043309	79.8686	2.53076	108.7	1	2.21783	10.539	88.4913	9.45339	13.5581	100	86.8793
Germany	2011	1	0.046326	85.2061	2.60142	111.639	1	2.1416	10.5961	84.8983	9.299	13.5231	102.075	87.0794
Germany	2012	1	0.353565	86.5141	1.85541	113.311	1	2.18089	10.5984	83.8071	9.45129	13.5412	104.125	87.3427
Germany	2013	0	0.261471	85.0789	1.79976	122.47	1	2.2247	10.6	82.267	9.62423	13.5621	105.692	87.3666
Germany	2014	0	0.320373	84.6201	0.502227	121.587	1	2.10952	10.6177	79.3078	9.08853	13.509	106.651	87.867
Germany	2015	2	0.188896	86.2462	1.86073	117.407	2	2.12783	10.6238	78.1214	9.08735	13.5175	107.199	87.8326
Germany	2016	5	0.251832	84.7696	1.86591	125.675	5	2.13862	10.6378	77.4545	9.07297	13.524	107.726	88.3162
Germany	2017	9	0.336055	87.2372	2.96642	132.77	9	2.09578	10.6605	77.5944	8.85834	13.5038	109.352	88.8161
Germany	2018	11	0.29369	88.5199	4.19972	129.679	13	2.02579	10.6673	78.1802	8.53704	13.4699	111.247	88.7999
Germany	2019	11	0.621336	87.6864	1.90252	128.927	16	1.88527	10.6755	79.4028	7.92719	13.398	112.855	88.7757
Germany	2020	10	0.419078	80.3983	4.13404	128.887	17	1.72687	10.6371	84.924	7.25522	13.3102	113.018	88.4363
India	1992	0	0.092827	18.4331	0.0959419	0		0.210647	6.30343	24.0168	0.690074	13.3476	29.2125	33.4507
India	1993	0	0.207541	19.6515	0.197056	0		0.219075	6.32936	23.8321	0.703136	13.3868	31.0607	34.7956
India	1994	0	0.051637	20.0781	0.297386	0	0	0.230696	6.37362	23.6473	0.725622	13.4385	34.2438	37.8636
India	1995	0	0.199677	22.8674	0.594986	0.00795205	0	0.24817	6.42671	22.5108	0.76519	13.5115	37.7452	39.4928
India	1996	1	0.180757	21.9295	0.617479	0.0333543	1	0.26035	6.47998	23.4024	0.787232	13.5594	41.1337	41.4629
India	1997	1	0.153395	22.6194	0.860209	0.0879784	1	0.275552	6.50049	23.5553	0.81736	13.6162	44.0806	42.8512
India	1998	1	0.184487	23.6995	0.625286	0.117031	1	0.28127	6.54162	23.6777	0.818721	13.6367	49.9128	43.5822
India	1999	0	0.152054	24.8156	0.472645	0.181097	1	0.303151	6.60789	25.4229	0.866242	13.7116	52.2436	44.6434
India	2000	2	0.083949	26.9009	0.765213	0.337578	3	0.315438	6.62736	28.3396	0.885078	13.7514	54.3383	46.3084
India	2001	2	0.099489	25.9933	1.05638	0.606133	2	0.320712	6.65638	28.6194	0.883747	13.7679	56.3919	48.5117
India	2002	2	0.045938	29.5087	1.01157	1.18363	2	0.331446	6.67595	32.3065	0.897243	13.8009	58.8152	50.7832
India	2003	0	0.060459	30.5924	0.605889	3.01499	2	0.340298	6.73438	31.6263	0.905457	13.8272	61.0536	52.3227
India	2004	3	0.071411	37.5038	0.765601	4.59576	5	0.365152	6.79389	36.1918	0.95547	13.8977	63.3536	53.4042
India	2005	5	0.086054	42.0017	0.886101	7.80677	5	0.382238	6.8541	40.068	0.984261	13.9434	66.0439	55.4028
India	2006	9	0.051135	45.7245	2.13017	14.1636	9	0.408721	6.91639	43.6278	1.03653	14.0104	69.8721	57.0747
India	2007	13	0.043146	45.6863	2.07339	19.637	16	0.449597	6.97554	45.6278	1.1236	14.1057	74.325	58.1205
India	2008	16	0	53.3682	3.62052	28.7462	21	0.479076	6.99171	49.5594	1.18036	14.1692	80.5306	59.4053
India	2009	14	0.02033	46.2729	2.65159	42.9121	20	0.526331	7.05348	48.1244	1.27887	14.2633	89.2942	59.8728
India	2010	13	0.067841	49.2552	1.63503	60.6305	24	0.558317	7.12126	50.5554	1.33803	14.3223	100	60.9362
India	2011	8	0.064422	55.6239	2.00206	71.0757	20	0.590862	7.15873	51.2892	1.39688	14.379	108.912	61.6083
India	2012	6	0.10961	55.7937	1.31293	67.8485	13	0.64222	7.19854	51.8885	1.4982	14.4623	119.236	61.8844
India	2013	3	0.123237	53.8441	1.51628	68.6455	11	0.663405	7.24747	52.3857	1.52767	14.4948	131.18	61.7762
India	2014	7	0.177005	48.9222	1.69566	72.2135	13	0.722156	7.30655	51.8822	1.64247	14.5796	139.924	61.6076
India	2015	10	0.211967	41.9229	2.09212	75.6732	10	0.725828	7.3716	51.8675	1.63132	14.5847	146.791	60.7647
India	2016	11	0.229412	40.0825	1.93736	84.2506	14	0.738348	7.43908	49.1012	1.63991	14.6018	154.054	60.7743
India	2017	12	0.110029	40.7425	1.50732	86.3171	19	0.776541	7.49327	48.794	1.70493	14.6522	159.181	61.4228
India	2018	13	0.074989	43.617	1.55821	85.9035	20	0.826781	7.54493	50.3382	1.7956	14.7149	165.451	62.9822
India	2019	13	0.193714	39.9054	1.78483	83.2529	20	0.81527	7.57266	50.7425	1.75253	14.7009	171.622	62.7127
India	2020	8	0.165216	37.8041	2.40914	82.6211	17	0.740227	7.50303	54.5717	1.57609	14.6044	182.989	62.757
Italy	1992	0	0.178335	34.9137	0.236225	1.37772		1.36777	10.2438	44.939	7.08266	12.9049	62.4559	69.068
Italy	1993	0	0.317182	37.7592	0.351085	2.12271		1.34959	10.2346	46.6513	6.98425	12.8915	65.3456	71.9723
Italy	1994	0	0.277796	40.455	0.200921	3.93785	0	1.3338	10.2557	48.3636	6.90116	12.8797	67.9933	71.8474
Italy	1995	1	0.129839	45.6846	0.412364	6.89635	1	1.41585	10.2842	50.0759	7.32554	12.9394	71.553	72.1742
Italy	1996	1	0.103793	42.8787	0.27041	11.2867	1	1.40136	10.2965	51.7883	7.24853	12.9291	74.4201	73.0281
Italy	1997	1	0.216378	44.5885	0.29691	20.6197	1	1.4128	10.3141	53.5006	7.30382	12.9373	75.9406	75.051
Italy	1998	0	0.120245	45.0927	0.207871	35.9843	1	1.4497	10.3317	55.2129	7.49247	12.9631	77.4253	75.9069
Italy	1999	0	0.042788	44.6208	0.554257	53.2021	1	1.47227	10.3477	56.9253	7.60785	12.9785	78.7133	77.3425
Italy	2000	0	0.097906	50.4056	1.1488	74.1595	0	1.47538	10.3844	58.6376	7.66211	12.9861	80.7107	79.1425
Italy	2001	0	0.123678	50.0348	1.27378	89.9132	0	1.47631	10.4032	60.3499	7.66263	12.9867	82.9587	79.767
Italy	2002	0	0.325888	48.0579	1.35023	94.9086	0	1.49965	10.4042	62.0623	7.77218	13.0024	85.0039	77.7495
Italy	2003	0	0.236987	46.1488	1.24066	98.8591	0	1.56297	10.4011	65.3334	8.06442	13.0437	87.2756	78.0326
Italy	2004	0	0.389146	47.4303	1.11266	108.45	0	1.59748	10.4088	67.728	8.18934	13.0656	89.2016	78.4356
Italy	2005	0	0.262198	49.301	1.97835	122.852	0	1.60231	10.412	70.8506	8.17381	13.0686	90.9725	78.6977
Italy	2006	0	0.114053	53.1682	2.92352	137.632	0	1.57804	10.4268	75.7719	8.02584	13.0533	92.8746	79.6074
Italy	2007	1	0.145881	55.0615	2.98113	152.779	1	1.55341	10.4365	81.7999	7.86079	13.0376	94.574	81.5678
Italy	2008	1	0.02477	54.4929	-0.394477	152.541	1	1.50476	10.4202	83.6887	7.56432	13.0058	97.7401	81.1053
Italy	2009	1	0.050906	45.4188	0.754897	151.156	1	1.34269	10.3614	87.5649	6.71892	12.8918	98.4974	80.6616
Italy	2010	0	0.108134	52.0062	0.464889	156.573	1	1.37047	10.3753	93.051	6.83688	12.9123	100	81.2593
Italy	2011	0	0.187957	55.1455	1.50177	159.999	1	1.34144	10.3806	94.0603	6.68055	12.8909	102.781	81.1646
Italy	2012	0	0.450709	55.6547	0.00167234	161.469	0	1.27401	10.3477	93.759	6.32766	12.8393	105.907	81.5782
Italy	2013	0	0.320874	54.8676	0.911863	160.602	0	1.17158	10.3175	90.8425	5.75188	12.7555	107.199	81.6198
Italy	2014	2	0.212768	55.3221	0.78782	149.056	2	1.10747	10.3083	88.6462	5.38744	12.6992	107.457	82.4315
Italy	2015	3	0.227257	56.4182	0.724337	145.587	3	1.14251	10.317	87.3318	5.56329	12.7304	107.499	82.7116
Italy	2016	4	0.377477	55.3676	1.36685	142.977	4	1.12724	10.3316	84.9436	5.49824	12.7169	107.398	82.9202
Italy	2017	3	0.37898	58.6042	0.567767	139.776	5	1.1132	10.3496	80.7826	5.43791	12.7044	108.715	83.2739
Italy	2018	6	0.281556	60.3036	2.11526	139.188	9	1.09863	10.3607	76.7224	5.37694	12.6912	109.952	83.1156
Italy	2019	7	0.457386	59.879	1.5505	133.071	9	1.07272	10.3771	73.7436	5.31103	12.6674	110.624	83.1974
Italy	2020	11	0.328735	55.273	-1.16439	130.387	13	0.951203	10.2879	83.1003	4.73237	12.5471	110.471	82.5615
Japan	1992	1	0.066981	17.3311	0.0704973	1.37615		3.05824	10.2909	199.233	8.9615	13.9244	99.3262	59.9561
Japan	1993	0	0.075322	16.0156	0.00472449	1.70811		3.03781	10.283	197.41	8.87283	13.9177	100.561	60.4247
Japan	1994	0	0.065672	15.8103	0.017772	3.46179	1	3.18364	10.291	195.587	9.27284	13.9646	101.26	60.5824
Japan	1995	0	0.053555	16.3901	0.00074768	9.33729	0	3.2117	10.3146	193.562	9.33264	13.9734	101.131	57.9234
Japan	1996	0	0.085163	18.2539	-0.00077596	21.4009	0	3.25006	10.3432	193.504	9.42012	13.9849	101.269	61.8865
Japan	1997	0	0.040424	19.7835	0.0553581	30.3535	0	3.21702	10.3506	206.583	9.30217	13.9747	103.039	63.5761
Japan	1998	0	0.045517	19.0032	0.0612933	37.454	0	3.10091	10.3351	214.584	8.94209	13.938	103.721	65.3816
Japan	1999	0	0.123061	18.1256	0.318822	44.9177	0	3.20701	10.3299	217.761	9.23119	13.9716	103.367	65.9411
Japan	2000	0	0.148392	19.5624	0.215125	52.6675	0	3.24945	10.3555	208.815	9.33772	13.9848	102.668	66.9703
Japan	2001	0	0.294962	19.5596	0.112603	58.8822	0	3.2163	10.357	180.202	9.2202	13.9745	101.908	67.3213
Japan	2002	0	0.115256	20.4471	0.276304	63.7213	0	3.31073	10.3551	177.918	9.46887	14.0035	100.967	66.6282
Japan	2003	0	0.254163	21.3261	0.194079	67.9635	0	3.3304	10.3682	177.536	9.50476	14.0094	100.708	67.9959
Japan	2004	0	0.086299	23.6644	0.153848	71.6481	0	3.31217	10.3895	170.772	9.44956	14.0039	100.699	68.5642
Japan	2005	0	0.141867	26.23	0.113001	75.497	0	3.33464	10.4072	168.25	9.51276	14.0106	100.414	68.9839
Japan	2006	0	0.086274	30.0164	-0.0520879	78.0487	0	3.2731	10.4202	166.054	9.33129	13.992	100.665	70.4435
Japan	2007	1	0.148254	32.8166	0.472323	83.8544	1	3.36897	10.4338	159.639	9.5936	14.0209	100.725	72.1436
Japan	2008	1	0.322202	34.1295	0.482209	86.1938	1	3.17925	10.421	157.776	9.04895	13.9629	102.115	72.6614
Japan	2009	1	0.158769	24.3902	0.231146	90.7728	1	3.02438	10.3625	164.787	8.60923	13.913	100.734	72.68
Japan	2010	0	0.159128	28.4985	0.129204	96.2388	1	3.17488	10.4025	157.888	9.03601	13.9616	100	73.2501
Japan	2011	0	0.284563	30.195	-0.0136483	103.714	1	3.32997	10.4046	156.993	9.49501	14.0092	99.7275	73.6708
Japan	2012	0	0.330636	30.4709	0.0087202	110.383	0	3.44121	10.4199	157.587	9.82786	14.0421	99.6836	74.6649
Japan	2013	0	0.15409	33.9788	0.204293	115.828	0	3.47703	10.4412	160.765	9.9445	14.0525	100.018	75.4124
Japan	2014	1	0.122303	37.4314	0.403355	123.832	1	3.33966	10.4454	161.701	9.56431	14.0122	102.777	76.0415
Japan	2015	2	0.13786	35.4274	0.118162	126.176	2	3.23278	10.462	160.936	9.26805	13.9796	103.595	77.916
Japan	2016	5	0.161742	31.3102	0.818482	131.386	5	3.1958	10.47	161.816	9.16671	13.9681	103.463	77.8488
Japan	2017	6	0.053242	34.4232	0.38132	136.418	7	3.1573	10.4874	167.195	9.06369	13.956	103.964	78.2652
Japan	2018	7	0.08461	36.6099	0.501686	142.467	9	3.04833	10.4951	166.776	8.76198	13.9209	104.992	78.2606
Japan	2019	8	0.205182	35.2164	0.780785	148.272	12	2.94553	10.4925	174.812	8.4784	13.8866	105.484	75.8851
Japan	2020	6	0.247639	31.368	1.2396	155.739	11	2.78207	10.4517	193.183	8.0315	13.8295	105.458	75.3607
Russia	1992	3	0.062111	110.577	0.252232	0.00404671		0.123906	8.75557	6.62619	13.672	14.5239	0.0535958	50.1095
Russia	1993	3	0.127966	68.6984	0.278287	0.00673974		0.114746	8.66543	7.76081	12.6651	14.4469	0.522155	54.3212
Russia	1994	3	0.099804	50.9537	0.174541	0.0187018	3	0.102864	8.53144	8.89543	11.3542	14.3373	2.12894	55.8872
Russia	1995	0	0.187188	55.1829	0.522257	0.0597231	3	0.0998563	8.48934	10.03	11.0226	14.3074	6.33178	57.6066
Russia	1996	2	0.213315	47.9225	0.658454	0.150656	5	0.0977641	8.45252	11.1647	10.8071	14.2863	9.35533	59.3955
Russia	1997	3	0.172106	47.2569	1.20136	0.328222	3	0.090942	8.46807	12.2993	10.07	14.214	10.7363	60.4604
Russia	1998	4	0.269984	55.7723	1.01912	0.507028	4	0.0908331	8.41527	13.4339	10.0762	14.2129	13.7087	62.3132
Russia	1999	4	0.139595	69.3933	1.66228	0.932935	6	0.092975	8.4804	14.5685	10.3503	14.2367	25.4635	62.2487
Russia	2000	4	0.109472	68.0939	1.03116	2.22889	7	0.0954651	8.57992	15.7032	10.6677	14.2627	30.7596	64.242
Russia	2001	3	0.115144	61.1109	0.928663	5.31472	5	0.0956734	8.6339	16.8378	10.7358	14.2648	37.3658	63.8878
Russia	2002	1	0.090079	59.6454	1.00554	12.1259	4	0.0955583	8.68443	17.9724	10.7726	14.2636	43.2654	65.3506
Russia	2003	0	0.32827	59.1283	1.84238	24.9878	3	0.0982845	8.75943	21.2436	11.1304	14.2917	49.1768	66.5751
Russia	2004	0	0.478634	56.5819	2.60619	51.1673	1	0.0977325	8.83298	24.3164	11.1127	14.2861	54.5315	65.6785
Russia	2005	0	0.385875	56.7132	2.02981	83.5235	0	0.0984033	8.89883	25.9225	11.2319	14.293	61.449	66.1978
Russia	2006	2	0.181719	54.7334	3.79771	105.07	2	0.101043	8.98091	30.9419	11.5684	14.3192	67.3903	66.8158
Russia	2007	3	0.214876	51.7061	4.29896	119.498	3	0.101244	9.0642	37.7836	11.6113	14.3212	73.4604	68.8478
Russia	2008	7	0.246029	53.3825	4.50269	139.284	7	0.101069	9.11534	41.554	11.5957	14.3194	83.8262	68.9699
Russia	2009	10	0.041754	48.4351	2.99213	160.507	12	0.0944421	9.03383	45.2609	10.8321	14.2516	93.5897	70.1517
Russia	2010	9	0.16684	50.3555	2.83083	165.661	12	0.0987873	9.07739	42.84	11.3254	14.2966	100	69.8847
Russia	2011	10	0.260722	48.0354	2.69236	141.787	15	0.103749	9.11871	41.6986	11.8849	14.3456	108.44	69.7853
Russia	2012	5	0.162395	47.1514	2.2908	144.496	14	0.102325	9.15648	43.914	11.7021	14.3318	113.944	70.5711
Russia	2013	9	0.189634	46.2871	3.0194	151.256	14	0.0996943	9.17176	48.0247	11.377	14.3057	121.639	71.3238
Russia	2014	9	0.246649	47.8013	1.06988	152.788	14	0.0984291	9.16125	54.8323	11.2082	14.293	131.155	70.9461
Russia	2015	13	0.290462	49.3593	0.502608	156.767	18	0.0972444	9.13917	55.952	11.052	14.2808	151.529	71.7651
Russia	2016	17	0.376324	46.5181	2.5485	157.718	21	0.0959596	9.13927	53.1025	10.8874	14.2675	162.201	72.1461
Russia	2017	16	0.27046	46.8765	1.81409	156.187	25	0.097366	9.15622	52.0766	11.0352	14.2821	168.175	71.9903
Russia	2018	20	0.30032	51.5809	0.530061	157.431	29	0.101423	9.18399	51.2433	11.4966	14.3229	173.016	71.7457
Russia	2019	16	0.346034	49.2288	1.88852	164.388	28	0.104024	9.20618	52.5614	11.7972	14.3483	180.75	72.1044
Russia	2020	13	0.15829	45.9669	0.634851	163.589	25	0.0988144	9.18136	59.5836	11.2323	14.2969	186.863	71.3635
United Kingdom	1992	0	0.080588	46.3267	1.95058	2.62045		2.30598	10.3473	99.7216	9.68881	13.2319	68.6702	79.4912
United Kingdom	1993	0	0.077814	49.7709	1.85464	3.93426		2.23774	10.3695	99.8762	9.37958	13.2019	70.4272	80.7552
United Kingdom	1994	0	0.022481	51.9101	1.71524	6.81827	0	2.21214	10.4047	100.031	9.2487	13.1904	71.99	81.4364
United Kingdom	1995	0	0.025223	50.9637	2.16373	9.90117	0	2.17752	10.427	97.1935	9.07992	13.1746	73.9319	81.6444
United Kingdom	1996	0	0.112249	52.2106	2.27983	12.4803	0	2.25469	10.4434	100.069	9.3778	13.2094	76.0403	81.8915
United Kingdom	1997	0	0.190586	50.9544	3.28561	15.1776	0	2.16671	10.485	102.001	8.98866	13.1696	77.7141	82.323
United Kingdom	1998	0	0.16266	49.3102	6.63552	25.4593	0	2.17419	10.5132	102.437	8.99344	13.1731	79.1289	83.0127
United Kingdom	1999	0	0.135839	49.5807	7.68859	46.3629	0	2.16076	10.5396	105.371	8.90816	13.1669	80.516	84.158
United Kingdom	2000	0	0.071251	52.4697	9.85147	73.8351	0	2.19439	10.5761	114.67	9.01453	13.1823	81.4685	85.4738
United Kingdom	2001	0	0.148877	52.8068	3.402	78.3236	0	2.2538	10.5936	119.881	9.22302	13.209	82.7168	85.6874
United Kingdom	2002	0	0.069229	51.308	5.0264	82.9373	0	2.19396	10.6069	124.861	8.94023	13.1821	83.9745	85.0292
United Kingdom	2003	0	0.220368	50.1185	1.75092	90.9579	0	2.2446	10.633	129.506	9.10409	13.2049	85.1304	86.8062
United Kingdom	2004	0	0.159017	50.3334	3.59298	99.4867	0	2.24477	10.6505	137.052	9.05309	13.205	86.314	86.781
United Kingdom	2005	0	0.17016	52.5388	9.92817	108.426	0	2.23584	10.67	143.032	8.9554	13.201	88.1173	87.0166
United Kingdom	2006	0	0.148894	56.7979	7.51432	115.253	0	2.24057	10.684	154.018	8.90861	13.2031	90.2811	87.3387
United Kingdom	2007	0	0.204463	52.8341	6.77385	120.528	0	2.19279	10.7015	170.235	8.65103	13.1816	92.4357	88.0892
United Kingdom	2008	0	0.177625	56.4053	8.64534	121.377	0	2.1301	10.6921	191.039	8.33782	13.1526	95.6908	88.104
United Kingdom	2009	1	0.4547	54.5905	0.601725	122.874	1	1.92821	10.6384	192.056	7.49069	13.053	97.568	88.2602
United Kingdom	2010	1	0.370492	58.8066	2.6786	122.259	1	1.99498	10.6546	184.157	7.68957	13.087	100	88.5396
United Kingdom	2011	1	0.334682	63.1572	1.01305	121.926	1	1.84205	10.6574	170.2	7.04484	13.0073	103.856	89.1262
United Kingdom	2012	0	0.404943	61.8899	1.72745	122.756	1	1.93375	10.6648	160.802	7.34426	13.0559	106.529	89.0659
United Kingdom	2013	0	0.303457	61.6555	1.95503	122.35	1	1.87566	10.6761	149.472	7.0761	13.0254	108.97	89.1867
United Kingdom	2014	4	0.238021	58.8573	1.92124	121.131	4	1.71789	10.7003	135.489	6.43335	12.9375	110.551	89.0431
United Kingdom	2015	5	0.47711	56.913	1.54466	121.505	5	1.65782	10.716	130.558	6.15938	12.9019	110.958	89.1303
United Kingdom	2016	9	0.985398	59.2562	12.0316	120.221	9	1.57961	10.7298	131.828	5.8245	12.8536	112.077	89.2134
United Kingdom	2017	9	0.474913	62.7996	4.67149	119.729	13	1.51632	10.7472	133.108	5.55329	12.8127	114.944	89.5632
United Kingdom	2018	13	0.608418	63.9998	-0.870539	118.753	18	1.49033	10.758	133.654	5.42513	12.7954	117.579	89.2992
United Kingdom	2019	11	1.17975	64.1302	0.692697	120.848	16	1.42989	10.7683	132.301	5.17584	12.754	119.623	89.3406
United Kingdom	2020	8	0.873399	58.1162	4.89816	117.816	16	1.27578	10.6478	146.616	4.60114	12.64	120.806	88.5825
United States	1992	0	0.068371	19.9506	0.464854	4.3236		0.532771	10.5854	121.806	19.0228	15.4006	64.3491	71.4176
United States	1993	0	0.142327	20.0446	0.73237	6.18652		0.545391	10.5993	120.995	19.2183	15.424	66.2484	72.6739
United States	1994	0	0.064509	21.0555	0.767644	9.202	0	0.553207	10.6266	120.183	19.2562	15.4382	67.9758	73.3343
United States	1995	0	0.073102	22.4534	0.904218	12.7176	0	0.558692	10.6411	130.169	19.2169	15.4481	69.8828	74.5485
United States	1996	0	0.035233	22.6871	1.20969	16.3738	0	0.575774	10.6665	137.666	19.5754	15.4782	71.9312	74.8563
United States	1997	0	0.012391	23.4283	1.42407	20.3059	0	0.605238	10.698	146.58	20.3309	15.5281	73.6128	76.071
United States	1998	0	0.109961	22.8259	2.32985	25.0908	0	0.61039	10.7302	157.805	20.2663	15.5366	74.7554	76.9478
United States	1999	0	0.058658	23.3136	3.24414	30.8212	0	0.612408	10.7655	171.614	20.1011	15.5399	76.3911	77.4087
United States	2000	0	0.063456	25.103	3.40578	38.7672	0	0.630414	10.7944	162.62	20.4698	15.5692	78.9707	77.2731
United States	2001	0	0.247323	22.9672	1.6301	45.0134	0	0.627408	10.794	170.849	20.1715	15.5644	81.2026	77.5398
United States	2002	0	0.26978	22.2864	1.01614	49.1763	0	0.610464	10.8015	162.404	19.4455	15.537	82.4905	77.3397
United States	2003	0	0.303085	22.6273	1.02218	55.1809	0	0.617664	10.8205	177.4	19.5065	15.5488	84.3631	77.6434
United States	2004	0	0.089259	24.4481	1.74869	62.8748	0	0.626319	10.8491	184.806	19.5976	15.5627	86.6217	78.3053
United States	2005	0	0.124968	25.6386	1.09166	68.6222	0	0.627979	10.8741	188.633	19.4693	15.5653	89.5605	78.4101
United States	2006	0	0.059715	26.9753	2.16034	76.5964	0	0.617019	10.8919	198.284	18.9459	15.5477	92.4497	79.9714
United States	2007	0	0.273699	28.012	2.39469	82.347	0	0.626104	10.9023	206.351	19.0429	15.5623	95.087	81.4427
United States	2008	0	0.150782	29.8678	2.30938	85.4774	0	0.607644	10.894	185.126	18.2785	15.5308	98.7375	80.8684
United States	2009	0	0.25507	24.7595	1.1126	88.9051	0	0.563703	10.8589	187.48	16.8087	15.4558	98.3864	80.2919
United States	2010	0	0.206718	28.2199	1.75453	91.6239	0	0.589468	10.8774	181.921	17.4317	15.5005	100	80.217
United States	2011	1	0.181617	30.8425	1.68911	94.7519	1	0.565579	10.8855	174.475	16.6042	15.4591	103.157	81.0102
United States	2012	1	0.381228	30.6818	1.54021	96.2693	1	0.541798	10.9007	175.444	15.7898	15.4161	105.291	80.8745
United States	2013	1	0.222607	30.0024	1.71067	97.2831	1	0.55667	10.912	184.573	16.1112	15.4432	106.834	81.2227
United States	2014	3	0.147042	29.998	1.43502	100.175	4	0.558322	10.9273	185.399	16.0409	15.4462	108.567	81.7027
United States	2015	5	0.268378	27.8122	2.80915	102.308	6	0.545586	10.9466	180.732	15.56	15.4231	108.696	81.6435
United States	2016	7	0.214639	26.587	2.5375	103.37	7	0.535069	10.9559	183.644	15.1499	15.4036	110.067	82.1847
United States	2017	6	0.185867	27.2792	1.95521	103.13	9	0.526855	10.9718	191.63	14.8232	15.3881	112.412	82.2949
United States	2018	7	0.192279	27.6104	1.0457	104.848	12	0.543902	10.9955	180.462	15.2225	15.42	115.157	82.1405
United States	2019	7	0.538544	26.452	1.47208	106.414	11	0.526674	11.0137	191.241	14.6734	15.3878	117.244	82.3054
United States	2020	8	0.369901	23.3838	0.707069	104.935	12	0.472322	10.9759	215.778	13.0328	15.2789	118.691	81.3171
